# Supplementary material for: Increased aggression and reduced aversive learning in honey bees exposed to extremely low frequency electromagnetic fields
Source: PLoS One. 2019 Oct 10;14(10):e0223614. doi: 10.1371/journal.pone.0223614 (PMC6786539; doi:10.1371/journal.pone.0223614)
Supplement: S1 Dataset — (XLSX) [file pone.0223614.s003.xlsx]

## Sheet: S1A SER Data
						Trial
Date Collection	Date SER	Cohort	Hive	EMF	Total Bees	1	2	3	4	5	Fail Sting Response		Key
2017-05-22	2017-05-23	1	3	Control	1	0	0	0	0	0	0		0	SER to the US
2017-05-22	2017-05-23	1	3	Control	2	0	0	0	0	1	0		1	SER to the CS
2017-05-22	2017-05-23	1	3	Control	3	0	0	1	1	1	0		-	No response
2017-05-22	2017-05-23	1	3	Control	4	0	0	0	1	1	0
2017-05-22	2017-05-23	1	3	Control	5	0	0	-	-	-	1
2017-05-22	2017-05-23	1	3	Control	6	0	1	1	1	1	0
2017-05-22	2017-05-23	1	3	Control	7	0	0	0	-	-	1
2017-05-22	2017-05-23	1	3	Control	8	0	0	1	1	1	0
2017-05-22	2017-05-23	1	3	Control	9	0	0	0	0	0	0
2017-05-22	2017-05-23	1	3	Control	10	0	1	1	1	1	0
2017-05-22	2017-05-23	2	3	100uT	11	0	0	0	0	0	0
2017-05-22	2017-05-23	2	3	100uT	12	0	1	1	1	0	0
2017-05-22	2017-05-23	2	3	100uT	13	0	0	1	1	1	0
2017-05-22	2017-05-23	2	3	100uT	14	0	0	0	0	0	0
2017-05-22	2017-05-23	2	3	100uT	15	0	0	0	0	0	0
2017-05-22	2017-05-23	2	3	100uT	16	0	1	1	1	1	0
2017-05-22	2017-05-23	2	3	100uT	17	0	0	0	0	0	0
2017-05-22	2017-05-23	2	3	100uT	18	0	1	1	1	1	0
2017-05-22	2017-05-23	2	3	100uT	19	0	0	1	1	1	0
2017-05-22	2017-05-23	3	3	1000uT	21	0	0	0	0	0	0
2017-05-22	2017-05-23	3	3	1000uT	22	0	0	0	0	0	0
2017-05-22	2017-05-23	3	3	1000uT	23	0	0	1	1	1	0
2017-05-22	2017-05-23	3	3	1000uT	24	0	0	0	0	0	0
2017-05-22	2017-05-23	3	3	1000uT	25	0	0	0	0	1	0
2017-05-22	2017-05-23	3	3	1000uT	26	0	0	0	0	0	0
2017-05-22	2017-05-23	3	3	1000uT	27	0	0	1	1	1	0
2017-05-22	2017-05-23	3	3	1000uT	28	0	0	1	1	0	0
2017-05-22	2017-05-23	3	3	1000uT	29	0	0	0	1	1	0
2017-05-22	2017-05-23	3	3	1000uT	30	0	0	0	0	0	0
2017-05-23	2017-05-24	4	1	100uT	1	0	0	0	0	0	0
2017-05-23	2017-05-24	4	1	100uT	2	0	0	0	0	1	0
2017-05-23	2017-05-24	4	1	100uT	3	0	0	0	1	1	0
2017-05-23	2017-05-24	4	1	100uT	4	0	0	0	1	1	0
2017-05-23	2017-05-24	4	1	100uT	5	0	0	0	0	0	0
2017-05-23	2017-05-24	4	1	100uT	6	0	0	0	0	0	0
2017-05-23	2017-05-24	4	1	100uT	7	0	0	0	1	1	0
2017-05-23	2017-05-24	4	1	100uT	8	0	0	0	0	0	0
2017-05-23	2017-05-24	4	1	100uT	9	0	0	0	0	0	0
2017-05-23	2017-05-24	5	1	1000uT	11	0	0	0	0	0	0
2017-05-23	2017-05-24	5	1	1000uT	12	0	0	0	0	0	0
2017-05-23	2017-05-24	5	1	1000uT	13	0	0	0	0	0	0
2017-05-23	2017-05-24	5	1	1000uT	14	0	0	0	0	0	0
2017-05-23	2017-05-24	5	1	1000uT	15	0	0	0	1	1	0
2017-05-23	2017-05-24	5	1	1000uT	16	0	0	1	1	1	0
2017-05-23	2017-05-24	5	1	1000uT	17	0	0	0	0	0	0
2017-05-23	2017-05-24	5	1	1000uT	18	0	0	0	1	0	0
2017-05-23	2017-05-24	5	1	1000uT	19	0	0	1	0	1	0
2017-05-23	2017-05-24	5	1	1000uT	20	0	0	0	0	0	0
2017-05-23	2017-05-24	6	1	Control	21	0	0	0	0	0	0
2017-05-23	2017-05-24	6	1	Control	22	0	0	0	0	1	0
2017-05-23	2017-05-24	6	1	Control	23	0	0	0	0	0	0
2017-05-23	2017-05-24	6	1	Control	24	0	0	0	0	0	0
2017-05-23	2017-05-24	6	1	Control	25	0	0	0	0	0	0
2017-05-23	2017-05-24	6	1	Control	26	0	0	1	1	1	0
2017-05-23	2017-05-24	6	1	Control	27	0	0	0	0	0	0
2017-05-23	2017-05-24	6	1	Control	28	0	0	0	0	0	0
2017-05-23	2017-05-24	6	1	Control	29	0	0	1	1	1	0
2017-05-23	2017-05-24	6	1	Control	30	0	1	1	1	1	0
2017-05-24	2017-05-25	7	2	1000uT	1	0	0	0	0	1	0
2017-05-24	2017-05-25	7	2	1000uT	2	0	0	0	0	0	0
2017-05-24	2017-05-25	7	2	1000uT	3	0	0	1	1	1	0
2017-05-24	2017-05-25	7	2	1000uT	4	0	0	0	0	0	0
2017-05-24	2017-05-25	7	2	1000uT	5	0	0	0	0	0	0
2017-05-24	2017-05-25	7	2	1000uT	6	0	0	1	1	1	0
2017-05-24	2017-05-25	7	2	1000uT	7	-	0	-	0	0	1
2017-05-24	2017-05-25	7	2	1000uT	8	0	0	-	-	0	1
2017-05-24	2017-05-25	7	2	1000uT	9	0	0	-	0	-	1
2017-05-24	2017-05-25	7	2	1000uT	10	0	0	0	0	0	0
2017-05-24	2017-05-25	8	2	Control	11	0	0	0	0	1	0
2017-05-24	2017-05-25	8	2	Control	12	0	0	1	1	1	0
2017-05-24	2017-05-25	8	2	Control	13	0	0	1	1	1	0
2017-05-24	2017-05-25	8	2	Control	14	0	-	0	-	-	1
2017-05-24	2017-05-25	8	2	Control	15	0	0	1	1	1	0
2017-05-24	2017-05-25	8	2	Control	16	0	0	0	0	0	0
2017-05-24	2017-05-25	8	2	Control	17	0	0	1	1	1	0
2017-05-24	2017-05-25	8	2	Control	18	0	-	0	0	0	1
2017-05-24	2017-05-25	8	2	Control	19	0	1	1	1	0	0
2017-05-24	2017-05-25	8	2	Control	20	0	0	0	1	1	0
2017-05-25	2017-05-26	10	3	100uT	1	0	0	0	0	0	0
2017-05-25	2017-05-26	10	3	100uT	2	0	0	1	1	1	0
2017-05-25	2017-05-26	10	3	100uT	3	0	0	0	0	0	0
2017-05-25	2017-05-26	10	3	100uT	4	0	0	0	1	1	0
2017-05-25	2017-05-26	10	3	100uT	5	0	0	1	1	1	0
2017-05-25	2017-05-26	10	3	100uT	6	0	0	0	0	1	0
2017-05-25	2017-05-26	10	3	100uT	7	0	0	0	0	0	0
2017-05-25	2017-05-26	10	3	100uT	8	0	0	0	0	0	0
2017-05-25	2017-05-26	10	3	100uT	9	0	0	0	0	0	0
2017-05-25	2017-05-26	10	3	100uT	10	0	0	0	0	0	0
2017-05-25	2017-05-26	11	3	1000uT	11	0	0	0	0	0	0
2017-05-25	2017-05-26	11	3	1000uT	12	0	0	1	1	0	0
2017-05-25	2017-05-26	11	3	1000uT	13	0	0	0	0	0	0
2017-05-25	2017-05-26	11	3	1000uT	14	0	0	0	0	1	0
2017-05-25	2017-05-26	11	3	1000uT	15	0	0	0	0	0	0
2017-05-25	2017-05-26	11	3	1000uT	16	0	0	0	0	0	0
2017-05-25	2017-05-26	11	3	1000uT	17	0	0	0	0	0	0
2017-05-25	2017-05-26	11	3	1000uT	18	0	0	1	1	1	0
2017-05-25	2017-05-26	11	3	1000uT	19	0	0	0	0	0	0
2017-05-25	2017-05-26	11	3	1000uT	20	0	0	1	1	1	0
2017-05-25	2017-05-26	12	3	Control	21	0	0	0	0	0	0
2017-05-25	2017-05-26	12	3	Control	22	0	0	0	0	0	0
2017-05-25	2017-05-26	12	3	Control	23	0	0	0	0	0	0
2017-05-25	2017-05-26	12	3	Control	24	0	0	1	1	0	0
2017-05-25	2017-05-26	12	3	Control	25	0	0	1	1	1	0
2017-05-25	2017-05-26	12	3	Control	26	0	0	0	0	0	0
2017-05-25	2017-05-26	12	3	Control	27	0	0	1	1	1	0
2017-05-25	2017-05-26	12	3	Control	28	0	0	0	-	-	1
2017-05-25	2017-05-26	12	3	Control	29	0	0	0	0	1	0
2017-05-25	2017-05-26	12	3	Control	30	0	0	0	0	1	0
2017-05-26	2017-05-27	13	2	100uT	1	0	0	0	0	0	0
2017-05-26	2017-05-27	13	2	100uT	2	0	0	0	0	0	0
2017-05-26	2017-05-27	13	2	100uT	3	0	0	0	0	1	0
2017-05-26	2017-05-27	13	2	100uT	4	0	0	0	0	0	0
2017-05-26	2017-05-27	13	2	100uT	5	0	0	0	0	0	0
2017-05-26	2017-05-27	13	2	100uT	6	0	0	0	0	0	0
2017-05-26	2017-05-27	13	2	100uT	7	0	1	0	0	1	0
2017-05-26	2017-05-27	13	2	100uT	8	0	0	0	0	0	0
2017-05-26	2017-05-27	13	2	100uT	9	0	0	0	0	0	0
2017-05-26	2017-05-27	13	2	100uT	10	0	0	0	1	1	0
2017-05-26	2017-05-27	14	2	1000uT	11	0	0	0	0	0	0
2017-05-26	2017-05-27	14	2	1000uT	12	0	0	0	0	1	0
2017-05-26	2017-05-27	14	2	1000uT	13	0	1	0	1	0	0
2017-05-26	2017-05-27	14	2	1000uT	14	0	0	0	0	0	0
2017-05-26	2017-05-27	14	2	1000uT	15	0	0	0	0	0	0
2017-05-26	2017-05-27	14	2	1000uT	16	0	0	0	0	0	0
2017-05-26	2017-05-27	14	2	1000uT	17	0	0	0	0	0	0
2017-05-26	2017-05-27	14	2	1000uT	18	0	0	1	1	1	0
2017-05-26	2017-05-27	14	2	1000uT	19	0	0	0	0	0	0
2017-05-26	2017-05-27	14	2	1000uT	20	0	0	1	0	1	0
2017-05-26	2017-05-27	15	2	Control	21	0	0	1	1	1	0
2017-05-26	2017-05-27	15	2	Control	22	0	0	1	1	1	0
2017-05-26	2017-05-27	15	2	Control	23	0	0	0	0	0	0
2017-05-26	2017-05-27	15	2	Control	24	0	1	1	1	1	0
2017-05-26	2017-05-27	15	2	Control	25	0	0	0	0	0	0
2017-05-26	2017-05-27	15	2	Control	26	0	1	1	1	1	0
2017-05-26	2017-05-27	15	2	Control	27	0	0	0	0	0	0
2017-05-26	2017-05-27	15	2	Control	28	0	0	1	0	1	0
2017-05-26	2017-05-27	15	2	Control	29	0	0	0	1	1	0
2017-05-26	2017-05-27	15	2	Control	30	0	0	0	0	0	0
2017-05-27	2017-05-28	16	2	100uT	1	0	0	1	1	0	0
2017-05-27	2017-05-28	16	2	100uT	2	0	0	0	0	0	0
2017-05-27	2017-05-28	16	2	100uT	3	0	0	0	1	1	0
2017-05-27	2017-05-28	16	2	100uT	4	0	0	0	0	0	0
2017-05-27	2017-05-28	16	2	100uT	5	0	0	0	0	0	0
2017-05-27	2017-05-28	16	2	100uT	6	0	0	0	1	1	0
2017-05-27	2017-05-28	16	2	100uT	7	0	0	0	0	0	0
2017-05-27	2017-05-28	16	2	100uT	8	0	0	-	0	-	1
2017-05-27	2017-05-28	16	2	100uT	9	0	0	0	0	0	0
2017-05-27	2017-05-28	16	2	100uT	10	0	0	0	0	0	0
2017-05-29	2017-05-30	17	1	1000uT	1	0	0	0	0	0	0
2017-05-29	2017-05-30	17	1	1000uT	2	0	0	0	0	0	0
2017-05-29	2017-05-30	17	1	1000uT	3	0	0	0	0	0	0
2017-05-29	2017-05-30	17	1	1000uT	4	0	1	0	0	0	0
2017-05-29	2017-05-30	17	1	1000uT	5	0	0	0	0	0	0
2017-05-29	2017-05-30	17	1	1000uT	6	0	0	0	0	0	0
2017-05-29	2017-05-30	17	1	1000uT	7	0	0	0	0	0	0
2017-05-29	2017-05-30	17	1	1000uT	8	0	0	1	1	0	0
2017-05-29	2017-05-30	17	1	1000uT	9	0	0	0	0	0	0
2017-05-29	2017-05-30	17	1	1000uT	10	0	0	0	0	0	0
2017-05-29	2017-05-30	18	1	Control	11	0	0	0	0	1	0
2017-05-29	2017-05-30	18	1	Control	12	0	0	0	0	0	0
2017-05-29	2017-05-30	18	1	Control	13	0	0	0	0	1	0
2017-05-29	2017-05-30	18	1	Control	14	0	0	0	0	0	0
2017-05-29	2017-05-30	18	1	Control	16	0	0	0	0	0	0
2017-05-29	2017-05-30	18	1	Control	17	0	0	0	1	1	0
2017-05-29	2017-05-30	18	1	Control	18	0	0	0	1	1	0
2017-05-29	2017-05-30	18	1	Control	19	0	1	1	1	0	0
2017-05-29	2017-05-30	18	1	Control	20	0	0	1	0	1	0
2017-05-29	2017-05-30	19	1	100uT	21	0	0	0	1	1	0
2017-05-29	2017-05-30	19	1	100uT	22	0	0	0	0	0	0
2017-05-29	2017-05-30	19	1	100uT	23	0	0	0	1	1	0
2017-05-29	2017-05-30	19	1	100uT	24	0	0	0	0	0	0
2017-05-29	2017-05-30	19	1	100uT	25	0	0	0	0	0	0
2017-05-29	2017-05-30	19	1	100uT	26	0	0	0	0	0	0
2017-05-29	2017-05-30	19	1	100uT	27	0	0	0	0	0	0
2017-05-29	2017-05-30	19	1	100uT	28	0	0	0	0	1	0
2017-05-29	2017-05-30	19	1	100uT	29	0	0	0	0	0	0
2017-05-29	2017-05-30	19	1	100uT	30	0	0	0	0	0	0
2017-05-30	2017-05-31	20	2	Control	1	0	0	0	0	0	0
2017-05-30	2017-05-31	20	2	Control	2	0	0	0	0	0	0
2017-05-30	2017-05-31	20	2	Control	3	0	0	0	0	0	0
2017-05-30	2017-05-31	20	2	Control	4	0	0	1	1	1	0
2017-05-30	2017-05-31	20	2	Control	5	-	-	0	0	0	1
2017-05-30	2017-05-31	20	2	Control	6	0	0	0	0	0	0
2017-05-30	2017-05-31	20	2	Control	7	0	0	0	0	1	0
2017-05-30	2017-05-31	20	2	Control	8	0	0	0	0	0	0
2017-05-30	2017-05-31	20	2	Control	9	0	0	1	1	1	0
2017-05-30	2017-05-31	20	2	Control	10	0	0	0	1	0	0
2017-05-30	2017-05-31	21	2	100uT	11	0	0	0	1	1	0
2017-05-30	2017-05-31	21	2	100uT	12	0	0	1	1	1	0
2017-05-30	2017-05-31	21	2	100uT	13	0	0	0	0	1	0
2017-05-30	2017-05-31	21	2	100uT	14	0	0	0	1	1	0
2017-05-30	2017-05-31	21	2	100uT	15	0	0	0	0	0	0
2017-05-30	2017-05-31	21	2	100uT	16	0	0	0	0	0	0
2017-05-30	2017-05-31	21	2	100uT	17	0	0	0	0	0	0
2017-05-30	2017-05-31	21	2	100uT	18	0	0	0	0	0	0
2017-05-30	2017-05-31	21	2	100uT	19	0	0	0	0	0	0
2017-05-30	2017-05-31	21	2	100uT	20	0	0	0	0	0	0
2017-05-30	2017-05-31	22	2	1000uT	21	0	0	0	0	0	0
2017-05-30	2017-05-31	22	2	1000uT	22	0	0	0	0	0	0
2017-05-30	2017-05-31	22	2	1000uT	23	0	0	0	0	1	0
2017-05-30	2017-05-31	22	2	1000uT	24	0	0	0	0	0	0
2017-05-30	2017-05-31	22	2	1000uT	25	0	0	0	0	0	0
2017-05-30	2017-05-31	22	2	1000uT	26	0	0	0	0	0	0
2017-05-30	2017-05-31	22	2	1000uT	27	0	0	0	-	-	1
2017-05-30	2017-05-31	22	2	1000uT	28	0	0	1	0	1	0
2017-05-30	2017-05-31	22	2	1000uT	29	0	0	0	0	0	0
2017-05-30	2017-05-31	22	2	1000uT	30	0	0	0	0	0	0
2017-06-13	2017-06-14	23	3	1000uT	1	0	0	0	0	0	0
2017-06-13	2017-06-14	23	3	1000uT	2	0	0	0	0	0	0
2017-06-13	2017-06-14	23	3	1000uT	3	0	0	0	0	0	0
2017-06-13	2017-06-14	23	3	1000uT	4	0	0	0	1	0	0
2017-06-13	2017-06-14	23	3	1000uT	5	0	0	1	1	1	0
2017-06-13	2017-06-14	23	3	1000uT	6	0	0	0	0	0	0
2017-06-13	2017-06-14	23	3	1000uT	7	0	0	0	0	0	0
2017-06-13	2017-06-14	23	3	1000uT	8	0	0	0	0	0	0
2017-06-13	2017-06-14	23	3	1000uT	9	0	0	0	0	0	0
2017-06-13	2017-06-14	23	3	1000uT	10	0	0	0	1	1	0
2017-06-13	2017-06-14	24	3	100uT	11	0	0	0	1	0	0
2017-06-13	2017-06-14	24	3	100uT	12	0	-	0	-	-	1
2017-06-13	2017-06-14	24	3	100uT	13	0	0	0	0	0	0
2017-06-13	2017-06-14	24	3	100uT	14	0	0	1	1	1	0
2017-06-13	2017-06-14	24	3	100uT	15	0	0	0	0	0	0
2017-06-13	2017-06-14	24	3	100uT	16	0	0	0	1	1	0
2017-06-13	2017-06-14	24	3	100uT	17	0	0	0	0	0	0
2017-06-13	2017-06-14	24	3	100uT	18	0	0	1	0	0	0
2017-06-13	2017-06-14	24	3	100uT	19	0	0	0	0	0	0
2017-06-13	2017-06-14	24	3	100uT	20	0	0	1	1	1	0
2017-06-13	2017-06-14	25	3	Control	21	0	0	1	1	1	0
2017-06-13	2017-06-14	25	3	Control	22	0	0	0	0	0	0
2017-06-13	2017-06-14	25	3	Control	23	0	0	0	1	1	0
2017-06-13	2017-06-14	25	3	Control	24	0	0	0	0	0	0
2017-06-13	2017-06-14	25	3	Control	25	0	0	0	0	0	0
2017-06-13	2017-06-14	25	3	Control	26	0	0	1	1	1	0
2017-06-13	2017-06-14	25	3	Control	27	0	0	0	0	0	0
2017-06-13	2017-06-14	25	3	Control	28	0	0	0	0	1	0
2017-06-13	2017-06-14	25	3	Control	29	0	0	0	1	1	0
2017-06-13	2017-06-14	25	3	Control	30	0	0	1	1	0	0
2017-06-14	2017-06-15	26	1	Control	1	0	0	0	0	1	0
2017-06-14	2017-06-15	26	1	Control	2	0	0	1	1	1	0
2017-06-14	2017-06-15	26	1	Control	3	0	0	0	0	0	0
2017-06-14	2017-06-15	26	1	Control	4	0	0	0	0	0	0
2017-06-14	2017-06-15	26	1	Control	5	0	1	1	0	1	0
2017-06-14	2017-06-15	26	1	Control	6	0	0	1	1	1	0
2017-06-14	2017-06-15	26	1	Control	7	0	0	0	0	0	0
2017-06-14	2017-06-15	26	1	Control	8	0	0	0	0	0	0
2017-06-14	2017-06-15	26	1	Control	9	0	1	0	1	1	0
2017-06-14	2017-06-15	26	1	Control	10	0	0	0	0	0	0
2017-06-14	2017-06-15	27	1	100uT	11	0	0	0	0	0	0
2017-06-14	2017-06-15	27	1	100uT	12	0	0	0	0	0	0
2017-06-14	2017-06-15	27	1	100uT	13	0	0	0	0	0	0
2017-06-14	2017-06-15	27	1	100uT	14	0	0	0	0	0	0
2017-06-14	2017-06-15	27	1	100uT	15	0	0	0	0	0	0
2017-06-14	2017-06-15	27	1	100uT	16	0	0	0	0	0	0
2017-06-14	2017-06-15	27	1	100uT	17	0	0	0	1	1	0
2017-06-14	2017-06-15	27	1	100uT	18	0	0	0	0	0	0
2017-06-14	2017-06-15	27	1	100uT	19	0	0	0	0	1	0
2017-06-14	2017-06-15	27	1	100uT	20	0	0	0	0	0	0
2017-06-14	2017-06-15	28	1	1000uT	21	0	0	1	0	0	0
2017-06-14	2017-06-15	28	1	1000uT	22	0	0	0	0	1	0
2017-06-14	2017-06-15	28	1	1000uT	23	0	0	0	0	0	0
2017-06-14	2017-06-15	28	1	1000uT	24	0	0	0	0	0	0
2017-06-14	2017-06-15	28	1	1000uT	25	0	1	1	1	1	0
2017-06-14	2017-06-15	28	1	1000uT	26	0	0	1	1	1	0
2017-06-14	2017-06-15	28	1	1000uT	27	-	-	-	-	-	1
2017-06-14	2017-06-15	28	1	1000uT	28	0	0	0	0	0	0
2017-06-14	2017-06-15	28	1	1000uT	29	0	0	0	0	0	0
2017-06-14	2017-06-15	28	1	1000uT	30	0	0	0	0	0	0
2017-06-15	2017-06-16	29	2	100uT	1	0	0	0	0	0	0
2017-06-15	2017-06-16	29	2	100uT	2	0	0	1	1	1	0
2017-06-15	2017-06-16	29	2	100uT	3	0	0	0	0	0	0
2017-06-15	2017-06-16	29	2	100uT	4	0	0	0	1	1	0
2017-06-15	2017-06-16	29	2	100uT	5	0	0	0	0	1	0
2017-06-15	2017-06-16	29	2	100uT	6	0	0	0	0	0	0
2017-06-15	2017-06-16	29	2	100uT	7	0	0	0	0	0	0
2017-06-15	2017-06-16	29	2	100uT	8	0	0	0	0	0	0
2017-06-15	2017-06-16	29	2	100uT	9	-	0	0	-	-	1
2017-06-15	2017-06-16	29	2	100uT	10	0	0	0	1	0	0
2017-06-15	2017-06-16	30	2	1000uT	11	0	0	0	0	0	0
2017-06-15	2017-06-16	30	2	1000uT	12	0	0	0	0	0	0
2017-06-15	2017-06-16	30	2	1000uT	13	0	0	0	0	1	0
2017-06-15	2017-06-16	30	2	1000uT	14	0	0	0	0	0	0
2017-06-15	2017-06-16	30	2	1000uT	15	0	0	0	0	0	0
2017-06-15	2017-06-16	30	2	1000uT	16	0	0	0	1	1	0
2017-06-15	2017-06-16	30	2	1000uT	17	0	0	0	0	0	0
2017-06-15	2017-06-16	30	2	1000uT	18	0	0	0	0	0	0
2017-06-15	2017-06-16	30	2	1000uT	19	0	0	1	1	0	0
2017-06-15	2017-06-16	30	2	1000uT	20	0	0	0	0	0	0
2017-06-15	2017-06-16	31	2	Control	21	0	0	0	1	1	0
2017-06-15	2017-06-16	31	2	Control	22	0	0	1	1	1	0
2017-06-15	2017-06-16	31	2	Control	23	0	0	0	0	0	0
2017-06-15	2017-06-16	31	2	Control	24	0	0	0	1	1	0
2017-06-15	2017-06-16	31	2	Control	25	0	0	0	0	1	0
2017-06-15	2017-06-16	31	2	Control	26	0	0	0	0	0	0
2017-06-15	2017-06-16	31	2	Control	27	0	0	0	0	0	0
2017-06-15	2017-06-16	31	2	Control	28	0	0	0	0	0	0
2017-06-15	2017-06-16	31	2	Control	29	0	0	0	1	1	0
2017-06-15	2017-06-16	31	2	Control	30	0	0	0	0	1	0
2017-06-16	2017-06-17	32	3	100uT	1	0	0	0	0	0	0
2017-06-16	2017-06-17	32	3	100uT	2	0	0	0	0	0	0
2017-06-16	2017-06-17	32	3	100uT	3	0	0	0	0	0	0
2017-06-16	2017-06-17	32	3	100uT	4	0	0	0	0	0	0
2017-06-16	2017-06-17	32	3	100uT	5	0	0	0	0	0	0
2017-06-16	2017-06-17	32	3	100uT	6	0	0	0	0	0	0
2017-06-16	2017-06-17	32	3	100uT	7	0	0	0	0	1	0
2017-06-16	2017-06-17	32	3	100uT	8	0	0	1	1	1	0
2017-06-16	2017-06-17	32	3	100uT	9	-	0	-	-	-	1
2017-06-16	2017-06-17	32	3	100uT	10	0	0	0	1	1	0
2017-06-16	2017-06-17	33	3	1000uT	11	0	0	0	0	0	0
2017-06-16	2017-06-17	33	3	1000uT	12	0	0	0	0	0	0
2017-06-16	2017-06-17	33	3	1000uT	13	0	0	1	1	1	0
2017-06-16	2017-06-17	33	3	1000uT	14	0	0	0	0	0	0
2017-06-16	2017-06-17	33	3	1000uT	15	0	0	0	0	0	0
2017-06-16	2017-06-17	33	3	1000uT	16	0	0	0	0	0	0
2017-06-16	2017-06-17	33	3	1000uT	17	0	0	0	0	0	0
2017-06-16	2017-06-17	33	3	1000uT	18	0	0	0	1	1	0
2017-06-16	2017-06-17	33	3	1000uT	19	0	0	0	0	1	0
2017-06-16	2017-06-17	33	3	1000uT	20	0	0	0	0	1	0
2017-06-16	2017-06-17	34	3	Control	21	0	0	0	0	0	0
2017-06-16	2017-06-17	34	3	Control	22	0	0	0	1	1	0
2017-06-16	2017-06-17	34	3	Control	23	0	0	0	1	1	0
2017-06-16	2017-06-17	34	3	Control	24	0	1	1	1	1	0
2017-06-16	2017-06-17	34	3	Control	25	0	0	0	0	0	0
2017-06-16	2017-06-17	34	3	Control	26	0	0	0	0	0	0
2017-06-16	2017-06-17	34	3	Control	27	0	0	0	0	1	0
2017-06-16	2017-06-17	34	3	Control	28	0	0	0	0	0	0
2017-06-16	2017-06-17	34	3	Control	29	0	0	0	1	0	0
2017-06-16	2017-06-17	34	3	Control	30	0	1	1	1	1	0
2017-06-17	2017-06-18	35	1	100uT	1	0	0	0	0	0	0
2017-06-17	2017-06-18	35	1	100uT	2	0	0	0	0	0	0
2017-06-17	2017-06-18	35	1	100uT	3	0	0	0	0	0	0
2017-06-17	2017-06-18	35	1	100uT	4	0	0	0	1	1	0
2017-06-17	2017-06-18	35	1	100uT	5	0	0	0	0	0	0
2017-06-17	2017-06-18	35	1	100uT	6	0	0	0	1	1	0
2017-06-17	2017-06-18	35	1	100uT	7	0	0	0	0	0	0
2017-06-17	2017-06-18	35	1	100uT	8	0	0	0	0	0	0
2017-06-17	2017-06-18	35	1	100uT	9	0	0	0	0	0	0
2017-06-17	2017-06-18	35	1	100uT	10	0	0	0	1	0	0
2017-06-17	2017-06-18	36	1	1000uT	11	0	0	0	-	-	1
2017-06-17	2017-06-18	36	1	1000uT	12	0	0	1	1	0	0
2017-06-17	2017-06-18	36	1	1000uT	13	0	0	0	0	0	0
2017-06-17	2017-06-18	36	1	1000uT	14	0	0	0	0	0	0
2017-06-17	2017-06-18	36	1	1000uT	15	0	0	0	0	0	0
2017-06-17	2017-06-18	36	1	1000uT	16	0	0	0	0	0	0
2017-06-17	2017-06-18	36	1	1000uT	17	0	0	0	0	0	0
2017-06-17	2017-06-18	36	1	1000uT	18	0	0	0	0	1	0
2017-06-17	2017-06-18	36	1	1000uT	19	0	0	0	0	0	0
2017-06-17	2017-06-18	36	1	1000uT	20	0	0	1	0	1	0
2017-06-17	2017-06-18	37	1	Control	21	0	0	0	0	0	0
2017-06-17	2017-06-18	37	1	Control	22	0	0	0	0	0	0
2017-06-17	2017-06-18	37	1	Control	23	0	0	0	0	0	0
2017-06-17	2017-06-18	37	1	Control	24	0	0	0	0	1	0
2017-06-17	2017-06-18	37	1	Control	25	0	0	0	1	1	0
2017-06-17	2017-06-18	37	1	Control	26	0	0	0	0	0	0
2017-06-17	2017-06-18	37	1	Control	27	0	0	0	1	0	0
2017-06-17	2017-06-18	37	1	Control	28	0	0	0	0	0	0
2017-06-17	2017-06-18	37	1	Control	29	0	0	0	0	0	0
2017-06-17	2017-06-18	37	1	Control	30	0	0	0	0	0	0

## Sheet: S1B Aggression Data
Date of Intruder Assay	Hive of Origin	Treatment	Total aggression score
1.08	1	Control	2
1.08	1	100uT	14
1.08	2	Control	8
1.08	2	100uT	45
1.08	3	Control	34
1.08	3	100uT	17
1.08	4	Control	18
1.08	4	100uT	13
1.08	5	Control	23
1.08	5	100uT	19
8.08	1	Control	27
8.08	1	100uT	10
8.08	2	Control	15
8.08	2	100uT	40
8.08	3	Control	7
8.08	3	100uT	12
8.08	4	Control	9
8.08	4	100uT	22
8.08	5	Control	15
8.08	5	100uT	10
16.08	1	Control	23
16.08	1	100uT	17
16.08	2	Control	25
16.08	2	100uT	33
16.08	3	Control	16
16.08	3	100uT	39
16.08	4	Control	2
16.08	4	100uT	10
16.08	5	Control	5
16.08	5	100uT	25
18.08	1	Control	5
18.08	1	100uT	25
18.08	2	Control	8
18.08	2	100uT	15
18.08	3	Control	10
18.08	3	100uT	18
18.08	4	Control	12
18.08	4	100uT	10
18.08	5	Control	4
18.08	5	100uT	14
22.08	1	Control	11
22.08	1	100uT	38
22.08	2	Control	5
22.08	2	100uT	16
22.08	3	Control	3
22.08	3	100uT	50
22.08	4	Control	37
22.08	4	100uT	23
22.08	5	Control	16
22.08	5	100uT	12
25.08	1	Control	5
25.08	1	100uT	25
25.08	2	Control	7
25.08	2	100uT	14
25.08	3	Control	17
25.08	3	100uT	22
25.08	4	Control	8
25.08	4	100uT	4
25.08	5	Control	9
25.08	5	100uT	9
